# Supplementary material for: Progressive crushing 40Ar/39Ar dating of a gold-bearing quartz vein from the Liaotun Carlin-type gold deposit, Guangxi, southern China
Source: Sci Rep. 2022 Jul 27;12:12793. doi: 10.1038/s41598-022-17061-x (PMC9329373; doi:10.1038/s41598-022-17061-x)
Supplement: Supplementary file 1 — Supplementary Table S1. [file 41598_2022_17061_MOESM1_ESM.xls]

## Sheet: Dating reslut
Table S1. the 40Ar/39Ar dating result
Note: (1) Data marked with "4" were included in the calculations for the plateau ages and isochron ages. (2) 40Ar* denotes total 40Ar just minus atmospheric 40Ar (40ArA) and 40Ar (40ArK) produced by neutron irradiation, including both K in situ decay derived radiogenic 40Ar (40ArR) and parentless excess 40Ar (40ArE). (3) The argon isotopes are listed in fA.
Quartz LT019-1-2Q by in vacuo progressive crushing, J= 0.01985044 ± 0.00009925
Step	Pestle drop number		36Arair	37ArCa	38ArCl	39ArK	40Ar*	Age	± 2s	40Ar* (%)	39ArK (%)	K/Ca	± 2s
								(Ma)
19WHA0080-002	10		49.7353	51.0166	12.5439	272.068	17035.6	268.056	27.7864	12.8539	0.200245	2.0636	1.63226
19WHA0080-003	20		66.5709	78.8949	18.6276	560.024	23808.4	236.267	18.3535	16.5378	0.412196	2.74682	1.71066
19WHA0080-004	40		79.979	116.249	28.0479	1250.22	31751.5	213.147	9.99905	24.8128	0.920229	4.1618	2.08279
19WHA0080-005	60		65.7317	174.391	33.6417	2101.43	31377.9	190.506	4.99785	37.4808	1.54678	4.66315	1.84695
19WHA0080-006	80	4	53.2113	163.364	43.7843	3446.93	33243.3	172.316	2.56298	52.2217	2.5372	8.16535	2.99556
19WHA0080-007	100	4	46.1926	204.672	51.6036	4426.59	35590.1	168.691	1.79103	61.2618	3.25831	8.36971	2.11347
19WHA0080-009	140	4	45.0768	217.073	71.2125	6338.52	44955.7	170.125	1.31097	70.0658	4.66568	11.3001	4.12705
19WHA0080-010	180	4	41.3621	231.533	87.8929	8083.52	52429	169.752	1.04656	76.4426	5.95016	13.5111	3.55582
19WHA0080-011	220	4	38.3745	217.807	105.439	10209.7	61494.1	167.86	0.879621	81.3556	7.51522	18.1403	6.55324
19WHA0080-012	260	4	33.7743	250.72	113.819	11278.1	65528.6	168.359	0.802485	84.599	8.30171	17.4082	3.97667
19WHA0080-013	300	4	26.5891	203.877	124.739	12624.2	69616.3	167.347	0.722474	88.5755	9.29257	23.9631	5.28413
19WHA0080-014	350	4	23.4796	270.713	123.135	12526.3	71400.6	175.677	0.73344	90.1681	9.2205	17.9069	3.07333
19WHA0080-016	400		20.5548	218.248	116.301	11889.8	69101	180.719	0.741822	91.1013	8.75195	21.0828	3.01082
19WHA0080-017	450		18.5516	221.588	99.3666	10158.4	61029.6	186.141	0.764652	90.9113	7.47746	17.7412	3.32023
19WHA0080-018	500		17.0985	200.59	84.1513	8518.08	53046.5	191.501	0.793606	90.366	6.27005	16.4338	4.30244
19WHA0080-019	550	4	14.8929	220.801	63.0918	6379.09	42050.8	200.12	0.845527	89.4277	4.69553	11.1805	2.14827
19WHA0080-020	630	4	13.6762	186.116	51.4448	5176.3	34529.1	199.7	0.887609	88.1778	3.81018	10.7631	2.49193
19WHA0080-021	700	4	12.6677	171.225	39.2395	3891.97	26793.5	200.708	0.929646	85.8956	2.86479	8.79634	3.15946
19WHA0080-023	800	4	13.943	163.729	32.6464	3172.04	23002.4	201.583	1.03559	81.9206	2.33486	7.4974	2.91846
19WHA0080-024	800	4	11.9942	178.511	24.132	2303.63	17248.1	201.44	1.16388	79.2801	1.69562	4.99387	1.265
19WHA0080-025	800	4	11.1431	158.468	18.6891	1745.8	13704.5	201.839	1.28039	75.7757	1.28501	4.26322	1.37251
19WHA0080-026	800	4	9.33642	195.435	15.4311	1434.87	11315.1	201.908	1.31413	75.4568	1.05612	2.84109	0.697478
19WHA0080-027	800	4	8.7644	100.688	13.3618	1223.03	9849.97	200.852	1.39333	73.4776	0.900227	4.70058	2.34117
19WHA0080-028	800	4	8.2267	87.8952	11.5198	1034.99	8549.78	200.004	1.51262	71.3166	0.761814	4.55679	3.37704
19WHA0080-030	800	4	7.49471	75.7225	10.2216	914.055	7611.78	199.738	1.55776	70.6455	0.6728	4.67129	3.66791
19WHA0080-031	800	4	6.82519	65.7761	9.18543	811.343	6807.59	199.718	1.55005	70.1075	0.597198	4.77338	3.52485
19WHA0080-032	800	4	7.1349	84.4261	8.81952	770.025	6654.64	199.681	1.69521	68.052	0.566776	3.52947	2.60353
19WHA0080-033	800	4	6.72721	59.9597	7.97386	689.985	6068.96	199.922	1.76848	66.9492	0.50787	4.45315	2.35415
19WHA0080-034	800	4	6.11457	68.1724	7.22929	622.296	5485.84	199.879	1.79912	66.7837	0.45804	3.5324	2.5362
19WHA0080-035	800	4	5.50481	60.5975	6.50843	560.554	4960.23	200.999	1.90781	66.9262	0.412596	3.57969	2.13967
19WHA0080-037	800	4	5.49591	72.3795	6.28912	530.467	4763.48	200.094	1.87683	65.635	0.390443	2.83607	1.79712
19WHA0080-038	800	4	4.72365	75.3493	5.50137	471.319	4179.8	199.812	1.8853	66.3603	0.346903	2.42049	1.5848
19WHA0080-039	800	4	4.65631	51.9939	5.25113	438.796	3975.71	200.237	2.01048	65.1001	0.322973	3.2658	1.87981
